# Supplementary material for: Exploring the Impact of Solid-State Fermentation on Macronutrient Profile and Digestibility in Chia (Salvia hispanica) and Sesame (Sesamum Indicum) Seeds
Source: Foods. 2022 Jan 30;11(3):410. doi: 10.3390/foods11030410 (PMC8834584; doi:10.3390/foods11030410)
Supplement: Supplementary file 1 [file foods-11-00410-s001.zip]

Archive with 1 entries (1 files):
- foods-1566259-supplementary.pdf
